# Supplementary material for: Risk Factors for Hepatocellular Carcinoma in Latino Populations in Texas: A Scoping Review
Source: Int J Mol Sci. 2026 May 21;27(10):4648. doi: 10.3390/ijms27104648 (PMC13207018; doi:10.3390/ijms27104648)
Supplement: Supplementary file 1 [file ijms-27-04648-s001.zip]

Archive with 1 entries (1 files):
- ijms-4278108-supplementary.pdf
